# Supplementary material for: A growth selection system for the directed evolution of amine-forming or converting enzymes
Source: Nat Commun. 2022 Dec 3;13:7458. doi: 10.1038/s41467-022-35228-y (PMC9718777; doi:10.1038/s41467-022-35228-y)
Supplement: Supplementary file 4 — Source Data [file 41467_2022_35228_MOESM4_ESM.xlsx]

## Sheet: Fig3d
Figure 3d
		Specific Activity
	AtTA	mU/mg	U/mg	Average	SD
	wt	40.0998	0.0400998	0.0381613	0.00417339
		41.0129	0.0410129
		33.3712	0.0333712
	HC	615.032	0.615032	0.633241	0.0163766
		637.931	0.637931
		646.762	0.646762
	HCFY	2683.9	2.6839	2.75184	0.0816969
		2729.14	2.72914
		2842.49	2.84249
	RHC	4168.75	4.16875	4.2996	0.170751
		4237.3	4.2373
		4492.76	4.49276
	RHCFY	3391.99	3.39199	3.52064	0.121487
		3536.55	3.53655
		3633.4	3.6334

## Sheet: Fig3e
Figure 3e
		Converson (%)
	Time (h)	AtTA(wt)	AtTA(HC)	AtTA(RHC)
	0	0	0	0
	0.5	0.9	16.3	41.8
	1	1.53	28.5	62.5
	1.5	2.44	38.7	76.2
	2	3.6	49.3	87.4
	2.5	4.5	59.2	95.7
	3	5.65	68.5	99.4
	5	8.71	84.4	100.1

## Sheet: Fig4d
Figure 4d
			Specific Activity
	CHAO	Substrate	U/mg	Average	SD
	wt	(S)-3	0.00918356	0.00934064	0.000153555
			0.00934795
			0.00949041
		(R)-3	2.19178e-05	3.28767e-05	1.09589e-05
			3.28767e-05
			4.38356e-05
	MALM	(S)-3	0.660513	0.64	0.0859583
			0.713846
			0.545641
		(R)-3	0.00137436	0.00138803	2.36862e-05
			0.00137436
			0.00141538
	MVLM	(S)-3	2.69957	2.54128	0.137219
			2.45617
			2.46809
		(R)-3	2.04255e-05	2.21277e-05	2.94817e-06
			2.04255e-05
			2.55319e-05

## Sheet: Fig4e
Figure 4e
CHAO	Time (h)	0.25			0.5			1			1.5			2			4
MVLM	R-NEA	0.726942	0.760756	0.668749	0.790016	0.807608	0.760627	0.827778	0.878368	0.813758	0.897889	0.932066	0.936175	0.882801	0.93797	0.926648	0.847679	0.978759	0.967937
	ee	0.527018	0.521468	0.49982	0.66984	0.729603	0.701157	0.869543	0.86613	0.862353	0.932769	0.925792	0.927875	0.960253	0.962963	0.961862	0.993578	0.993752	0.99376
Average	R-NEA		0.718815			0.786084			0.839968			0.922044			0.915806			0.931458
	ee		0.516102			0.7002			0.866009			0.928812			0.961693			0.993697
wt	R-NEA	0.513542	0.495363	0.436285	0.490243	0.490615	0.508629	0.503172	0.467836	0.521888	0.472521	0.482657	0.4993	0.509805	0.521928	0.535838	0.53873	0.529548	0.529518
	ee	0.00439058	0.0168003	0.0109351	0.0242956	0.0187961	0.0176549	0.0232499	0.0231566	0.0263263	0.0219981	0.0286617	0.0252445	0.0302159	0.030592	0.0353189	0.0431293	0.0404663	0.0400933
Average	R-NEA		0.48173			0.496496			0.497632			0.484826			0.522524			0.532598
	ee		0.0107087			0.0202488			0.0242443			0.0253015			0.0320423			0.0412296

## Sheet: Fig5d
Figure 5d
				Specific Activity
		PcPAL	Substrate	U/mg	Average	SD
		wt	(S)-5	0.00194175	0.00271845	0.00134528
				0.00194175
				0.00427184
			6	0.0147573	0.0216181	0.00597015
				0.024466
				0.0256311
		AI	(S)-5	0.064466	0.0705502	0.0122582
				0.0846602
				0.0625243
			6	0.463301	0.438447	0.0222006
				0.420583
				0.431456
		AV	(S)-5	0.0346527	0.0340553	0.000597461
				0.0340553
				0.0334578
			6	0.393428	0.396316	0.00356396
				0.39522
				0.400299
		AVI	(S)-5	0.0695146	0.0671845	0.00370462
				0.0629126
				0.0691262
			6	0.554175	0.552233	0.0044108
				0.55534
				0.547184
		AVV	(S)-5	0.0371706	0.0377254	0.00200031
				0.0399445
				0.036061
			6	0.359501	0.355895	0.00531408
				0.349792
				0.358391

## Sheet: Fig5e
Figure 5e
PcPAL	Time (min)	0	5	10	20	30	60	120
AI	%	0	28.8477	55.9878	68.1362	76.164	81.8213	81.9305
		0	29.8431	61.1896	67.0957	73.6915	80.5405	81.5797
		0	28.6072	55.8738	73.2215	75.9968	84.697	78.1839
Average	%	0	29.0993	57.6837	69.4845	75.2841	82.3529	80.5647
SD	%	0	0.655236	3.03669	3.2779	1.38175	2.12868	2.06928
wt	%	0	0.202852	1.10435	1.58572	2.56088	2.89726	4.09711
		0	0.184899	0.937938	2.54314	2.50236	2.69587	2.34715
		0	0.192149	1.04249	2.25618	1.85686	2.10237	2.4847
Average	%	0	0.1933	1.02826	2.12835	2.3067	2.56517	2.97632
SD	%	0	0.00903188	0.084114	0.491341	0.39067	0.413246	0.973064

## Sheet: SFig2c
Supplementary Figure 2c
		Fluorence/OD
		1	2	3	4	Average	SD
	ETs-GFP	39090.7	38066.1	37970	38668.2	38448.8	527.84
	ETm-GFP	8098.28	8117.24	8188.99	6752.11	7789.16	692.469
	ETw-GFP	2448.15	2233.37	2809.87	2821.89	2578.32	288.027
	ETvw-GFP	386.792	523.356	359.194	275.47	386.203	102.961

## Sheet: SFig2d
Supplementary Figure 2c
		Fluorence/OD
		1	2	3	4	Average	SD
	ETs-GFP	34721.8	35297.1	33067.8	34928	34503.7	986.414
	ETm-GFP	6879.94	5863.03	6876	7261.76	6720.18	599.393
	ETw-GFP	2672.54	2611.87	2513.79	2897.12	2673.83	162.596
	ETvw-GFP	209.639	110.342	172.215	426.469	229.666	137.443

## Sheet: SFig6
Supplementary Figure 6
			Activity U/mg
		AtTA		Average	SD
		wt	0.0400998
			0.0410129	0.0381613	0.00417339
			0.0333712
		HA	0.187555
			0.124049	0.158968	0.0322228
			0.1653
		FW	0.340022
			0.309717	0.317157	0.0202003
			0.301731
		MC	0.430314
			0.369155	0.400653	0.0306206
			0.40249
		MA	0.150955
			0.112436	0.147428	0.0333691
			0.178894
		YHC	0.517573
			0.559724	0.531369	0.0245593
			0.516809
		MV	0.488128
			0.518809	0.504476	0.0154395
			0.506493
		LA	0.149734
			0.0604273	0.110872	0.0457664
			0.122455
		LC	0.231385
			0.205441	0.216251	0.0135015
			0.211927

## Sheet: SFig9
Supplementary Figure 9
			Activity U/mg
		AtTA		Average	SD
		YHC	0.517573
			0.559724	0.531369	0.0245593
			0.516809
		YHC-M	0.547195
			0.486112	0.518022	0.0306334
			0.520757
		YHC-F	1.1758
			1.18329	1.17065	0.0158524
			1.15286
		YHC-IQ	0.342659
			0.33122	0.345352	0.015654
			0.362178
		YHC-Y	0.867269
			0.748937	0.847272	0.0900171
			0.925608
		YHC-TM	0.849914
			0.92283	0.905743	0.0495465
			0.944484
		YHC-IC	0.722768
			0.756875	0.730399	0.023604
			0.711555
		YHC-FY	1.74053
			1.97272	1.87533	0.120527
			1.91273
		YHC-K	0.853752
			0.856825	0.829476	0.0447344
			0.777852
		YHC-TY	0.427447
			0.478038	0.457889	0.0268203
			0.468183
		YHC-II	0.422831
			0.448249	0.431397	0.0145946
			0.423113
		YHC-MSL	0.662636
			0.687848	0.666791	0.0193171
			0.64989
		YHC-R	1.68929
			1.73136	1.70425	0.0235135
			1.69212
		YHC-IL	0.250009
			0.271094	0.267686	0.0162439
			0.281956
		YHC-A	0.491519
			0.453791	0.469765	0.019517
			0.463985
		YHC-FL	0.553294
			0.578674	0.57545	0.0207327
			0.594381

[truncated: 18 more sheets: SFig13a, SFig13b, SFig13c, SFig14a, SFig14b, SFig14c, SFig15, SFig16b, SFig17a, SFig17b, SFig17c, SFig21a, SFig22a, SFig22b, SFig25a, SFig25b, SFig25c, SFig25d]
